# Supplementary material for: Time-Series Field Phenotyping of Soybean Growth Analysis by Combining Multimodal Deep Learning and Dynamic Modeling
Source: Plant Phenomics. 2024 Mar 20;6:0158. doi: 10.34133/plantphenomics.0158 (PMC10959008; doi:10.34133/plantphenomics.0158)
Supplement: Supplementary 1 — File S1 [file plantphenomics.0158.f1.zip]

Archive with 1,002 entries (1,001 files):
- supplementary/0721_001_115.jpg
- supplementary/0721_001_126.jpg
- supplementary/0721_001_13.jpg
- supplementary/0721_001_15.jpg
- supplementary/0721_001_74.jpg
- supplementary/0721_002_0.jpg
- supplementary/0721_002_15.jpg
- supplementary/0721_002_33.jpg
- supplementary/0721_002_35.jpg
- supplementary/0721_002_42.jpg
- supplementary/0721_003_24.jpg
- supplementary/0721_003_35.jpg
- supplementary/0721_003_46.jpg
- supplementary/0721_003_5.jpg
- supplementary/0721_003_90.jpg
- supplementary/0721_004_103.jpg
- supplementary/0721_004_116.jpg
- supplementary/0721_004_34.jpg
- supplementary/0721_004_68.jpg
- supplementary/0721_004_97.jpg
- supplementary/0721_005_0.jpg
- supplementary/0721_005_147.jpg
- supplementary/0721_005_176.jpg
- supplementary/0721_005_57.jpg
- supplementary/0721_005_80.jpg
- supplementary/0721_006_0.jpg
- supplementary/0721_006_2.jpg
- supplementary/0721_006_35.jpg
- supplementary/0721_006_55.jpg
- supplementary/0721_006_68.jpg
- supplementary/0721_007_2.jpg
- supplementary/0721_007_24.jpg
- supplementary/0721_007_35.jpg
- supplementary/0721_007_79.jpg
- supplementary/0721_007_90.jpg
- supplementary/0721_008_11.jpg
- supplementary/0721_008_13.jpg
- supplementary/0721_008_142.jpg
- supplementary/0721_008_149.jpg
- supplementary/0721_008_55.jpg
- supplementary/0721_009_166.jpg
- supplementary/0721_009_19.jpg
- supplementary/0721_009_42.jpg
- supplementary/0721_009_89.jpg
- supplementary/0721_009_99.jpg
- supplementary/0721_010_101.jpg
- supplementary/0721_010_141.jpg
- supplementary/0721_010_174.jpg
- supplementary/0721_010_31.jpg
- supplementary/0721_010_34.jpg
- supplementary/0721_011_110.jpg
- supplementary/0721_011_13.jpg
- supplementary/0721_011_22.jpg
- supplementary/0721_011_46.jpg
- supplementary/0721_011_52.jpg
- supplementary/0721_012_103.jpg
- supplementary/0721_012_11.jpg
- supplementary/0721_012_113.jpg
- supplementary/0721_012_24.jpg
- supplementary/0721_012_35.jpg
- supplementary/0721_013_0.jpg
- supplementary/0721_013_13.jpg
- supplementary/0721_013_15.jpg
- supplementary/0721_013_18.jpg
- supplementary/0721_013_21.jpg
- supplementary/0721_014_105.jpg
- supplementary/0721_014_112.jpg
- supplementary/0721_014_130.jpg
- supplementary/0721_014_40.jpg
- supplementary/0721_014_83.jpg
- supplementary/0721_015_107.jpg
- supplementary/0721_015_130.jpg
- supplementary/0721_015_45.jpg
- supplementary/0721_015_75.jpg
- supplementary/0721_015_86.jpg
- supplementary/0721_016_120.jpg
- supplementary/0721_016_15.jpg
- supplementary/0721_016_19.jpg
- supplementary/0721_016_57.jpg
- supplementary/0721_016_61.jpg
- supplementary/0721_017_1.jpg
- supplementary/0721_017_11.jpg
- supplementary/0721_017_13.jpg
- supplementary/0721_017_138.jpg
- supplementary/0721_017_19.jpg
- supplementary/0721_018_10.jpg
- supplementary/0721_018_130.jpg
- supplementary/0721_018_18.jpg
- supplementary/0721_018_24.jpg
- supplementary/0721_018_84.jpg
- supplementary/0721_019_114.jpg
- supplementary/0721_019_132.jpg
- supplementary/0721_019_138.jpg
- supplementary/0721_019_156.jpg
- supplementary/0721_019_160.jpg
- supplementary/0721_020_121.jpg
- supplementary/0721_020_130.jpg
- supplementary/0721_020_136.jpg
- supplementary/0721_020_2.jpg
- supplementary/0721_020_33.jpg
- supplementary/0721_021_112.jpg
- supplementary/0721_021_46.jpg
- supplementary/0721_021_62.jpg
- supplementary/0721_021_71.jpg
- supplementary/0721_021_87.jpg
- supplementary/0721_022_101.jpg
- supplementary/0721_022_116.jpg
- supplementary/0721_022_18.jpg
- supplementary/0721_022_192.jpg
- supplementary/0721_022_96.jpg
- supplementary/0721_023_1.jpg
- supplementary/0721_023_101.jpg
- supplementary/0721_023_137.jpg
- supplementary/0721_023_28.jpg
- supplementary/0721_023_79.jpg
- supplementary/0721_024_116.jpg
- supplementary/0721_024_147.jpg
- supplementary/0721_024_42.jpg
- supplementary/0721_024_57.jpg
- supplementary/0721_024_59.jpg
- supplementary/0721_025_163.jpg
- supplementary/0721_025_176.jpg
- supplementary/0721_025_22.jpg
- supplementary/0721_025_45.jpg
- supplementary/0721_025_96.jpg
- supplementary/0721_026_112.jpg
- supplementary/0721_026_155.jpg
- supplementary/0721_026_170.jpg
- supplementary/0721_026_66.jpg
- supplementary/0721_026_79.jpg
- supplementary/0721_027_171.jpg
- supplementary/0721_027_184.jpg
- supplementary/0721_027_190.jpg
- supplementary/0721_027_31.jpg
- supplementary/0721_027_40.jpg
- supplementary/0721_028_13.jpg
- supplementary/0721_028_135.jpg
- supplementary/0721_028_79.jpg
- supplementary/0721_028_85.jpg
- supplementary/0721_028_94.jpg
- supplementary/0721_029_13.jpg
- supplementary/0721_029_2.jpg
- supplementary/0721_029_24.jpg
- supplementary/0721_029_36.jpg
- supplementary/0721_029_39.jpg
- supplementary/0721_030_152.jpg
- supplementary/0721_030_2.jpg
- supplementary/0721_030_210.jpg
- supplementary/0721_030_33.jpg
- supplementary/0721_030_90.jpg
- supplementary/0721_031_124.jpg
- supplementary/0721_031_13.jpg
- supplementary/0721_031_154.jpg
- supplementary/0721_031_17.jpg
- supplementary/0721_031_83.jpg
- supplementary/0721_032_113.jpg
- supplementary/0721_032_3.jpg
- supplementary/0721_032_43.jpg
- supplementary/0721_032_57.jpg
- supplementary/0721_032_98.jpg
- supplementary/0721_033_116.jpg
- supplementary/0721_033_122.jpg
- supplementary/0721_033_166.jpg
- supplementary/0721_033_173.jpg
- supplementary/0721_033_75.jpg
- supplementary/0721_034_0.jpg
- supplementary/0721_034_18.jpg
- supplementary/0721_034_199.jpg
- supplementary/0721_034_216.jpg
- supplementary/0721_034_90.jpg
- supplementary/0721_035_128.jpg
- supplementary/0721_035_145.jpg
- supplementary/0721_035_165.jpg
- supplementary/0721_035_38.jpg
- supplementary/0721_035_8.jpg
- supplementary/0721_036_107.jpg
- supplementary/0721_036_111.jpg
- supplementary/0721_036_76.jpg
- supplementary/0721_036_83.jpg
- supplementary/0721_036_87.jpg
- supplementary/0721_037_12.jpg
- supplementary/0721_037_136.jpg
- supplementary/0721_037_176.jpg
- supplementary/0721_037_199.jpg
- supplementary/0721_037_2.jpg
- supplementary/0721_038_101.jpg
- supplementary/0721_038_140.jpg
- supplementary/0721_038_35.jpg
- supplementary/0721_038_58.jpg
- supplementary/0721_038_62.jpg
- supplementary/0721_039_0.jpg
- supplementary/0721_039_120.jpg
- supplementary/0721_039_160.jpg
- supplementary/0721_039_40.jpg
- supplementary/0721_039_62.jpg
- supplementary/0721_040_153.jpg
- supplementary/0721_040_154.jpg
- supplementary/0721_040_158.jpg
- supplementary/0721_040_191.jpg
- supplementary/0721_040_199.jpg
- supplementary/0721_041_13.jpg
- supplementary/0721_041_172.jpg
- supplementary/0721_041_181.jpg
- supplementary/0721_041_22.jpg
- supplementary/0721_041_24.jpg
- supplementary/0721_042_124.jpg
- supplementary/0721_042_201.jpg
- supplementary/0721_042_35.jpg
- supplementary/0721_042_57.jpg
- supplementary/0721_042_87.jpg
- supplementary/0721_043_11.jpg
- supplementary/0721_043_14.jpg
- supplementary/0721_043_146.jpg
- supplementary/0721_043_155.jpg
- supplementary/0721_043_37.jpg
- supplementary/0721_044_13.jpg
- supplementary/0721_044_194.jpg
- supplementary/0721_044_30.jpg
- supplementary/0721_044_46.jpg
- supplementary/0721_044_73.jpg
- supplementary/0721_045_13.jpg
- supplementary/0721_045_200.jpg
- supplementary/0721_045_219.jpg
- supplementary/0721_045_253.jpg
- supplementary/0721_045_31.jpg
- supplementary/0721_046_16.jpg
- supplementary/0721_046_168.jpg
- supplementary/0721_046_255.jpg
- supplementary/0721_046_54.jpg
- supplementary/0721_046_79.jpg
- supplementary/0721_047_148.jpg
- supplementary/0721_047_21.jpg
- supplementary/0721_047_38.jpg
- supplementary/0721_047_67.jpg
- supplementary/0721_047_79.jpg
- supplementary/0721_048_0.jpg
- supplementary/0721_048_24.jpg
- supplementary/0721_048_34.jpg
- supplementary/0721_048_35.jpg
- supplementary/0721_048_39.jpg
- supplementary/0721_049_17.jpg
- supplementary/0721_049_2.jpg
- supplementary/0721_049_23.jpg
- supplementary/0721_049_49.jpg
- supplementary/0721_049_8.jpg
- supplementary/0721_050_0.jpg
- supplementary/0721_050_123.jpg
- supplementary/0721_050_160.jpg
- supplementary/0721_050_194.jpg
- supplementary/0721_050_25.jpg
- supplementary/0721_051_119.jpg
- supplementary/0721_051_30.jpg
- supplementary/0721_051_49.jpg
- supplementary/0721_051_56.jpg
- supplementary/0721_051_89.jpg
- supplementary/0721_052_0.jpg
- supplementary/0721_052_13.jpg
- supplementary/0721_052_31.jpg
- supplementary/0721_052_32.jpg
- supplementary/0721_052_35.jpg
- supplementary/0721_053_0.jpg
- supplementary/0721_053_17.jpg
- supplementary/0721_053_66.jpg
- supplementary/0721_053_9.jpg
- supplementary/0721_053_99.jpg
- supplementary/0721_054_13.jpg
- supplementary/0721_054_167.jpg
- supplementary/0721_054_183.jpg
- supplementary/0721_054_31.jpg
- supplementary/0721_054_71.jpg
- supplementary/0721_055_106.jpg
- supplementary/0721_055_124.jpg
- supplementary/0721_055_133.jpg
- supplementary/0721_055_211.jpg
- supplementary/0721_055_46.jpg
- supplementary/0721_056_1.jpg
- supplementary/0721_056_112.jpg
- supplementary/0721_056_177.jpg
- supplementary/0721_056_192.jpg
- supplementary/0721_056_39.jpg
- supplementary/0721_057_143.jpg
- supplementary/0721_057_144.jpg
- supplementary/0721_057_164.jpg
- supplementary/0721_057_165.jpg
- supplementary/0721_057_193.jpg
- supplementary/0721_058_152.jpg
- supplementary/0721_058_179.jpg
- supplementary/0721_058_2.jpg
- supplementary/0721_058_211.jpg
- supplementary/0721_058_72.jpg
- supplementary/0721_059_10.jpg
- supplementary/0721_059_173.jpg
- supplementary/0721_059_68.jpg
- supplementary/0721_059_79.jpg
- supplementary/0721_059_8.jpg
- supplementary/0721_060_142.jpg
- supplementary/0721_060_147.jpg
- supplementary/0721_060_171.jpg
- supplementary/0721_060_180.jpg
- supplementary/0721_060_72.jpg
[truncated: 702 more entries]
